# Supplementary material for: Regulatory Standard for Determining Preoperative Skin Preparation Efficacy Underreports True Dermal Bioburden in a Porcine Model
Source: Microorganisms. 2024 Nov 20;12(11):2369. doi: 10.3390/microorganisms12112369 (PMC11596398; doi:10.3390/microorganisms12112369)
Supplement: Supplementary file 1 [file microorganisms-12-02369-s001.zip]

Archive with 1 entries (1 files):
- microorganisms-3294163-supplementary.pdf
